# Supplementary material for: Deep sequencing of New World screw-worm transcripts to discover genes involved in insecticide resistance
Source: BMC Genomics. 2010 Dec 8;11:695. doi: 10.1186/1471-2164-11-695 (PMC3022914; doi:10.1186/1471-2164-11-695)
Supplement: Additional file 2 — Transcripts with different representation between the larval library and the combined adult libraries. To calculate the fold difference in the representation of unigenes in our libraries, we used the number of reads from each library normalized by the library size (in number of reads) as a measure of the transcript abundance. Of the 645 unigenes differently represented, 356 had no read in one of the libraries and the fold change was calculated assuming a value of 1. Positive and negative values represent a highest number of reads in the adult and larva libraries, respectively. Only unigenes represented by at least 20 reads were included. [file 1471-2164-11-695-S2.XLS]

## Sheet: adults vs larvae
Additional file 2 for “Deep sequencing of New World screw-worm transcripts to discover genes involved in insecticide resistance”
Renato Assis de Carvalho, Ana Maria Lima de Azeredo-Espin, Tatiana Teixeira Torres
tttorres@unicamp.br
Supplementary table 2 - Transcripts with different representation between between the larval library and the combined adult libraries
			Number of reads
NWS unigene	Putative ortholog in D. melanogaster	Gene symbol	Larva	Male	Female	Fold
chom_lrc14484	NA		0	40	102	133.22
chom_lrc33469	FBgn0033367	proPo-A3	246	0	0	-119.36
chom_c317	NA		0	50	52	104.69
chom_c4932	NA		0	27	81	99.87
chom_lrc5992	FBgn0032048	Dh31	195	0	0	-94.61
chom_c922	NA		0	71	0	89
chom_lrc6183	NA		1	38	48	86.51
chom_c438	NA		0	25	48	70.36
chom_c5414	NA		142	0	0	-68.9
chom_lrc17315	NA		0	28	41	68.35
chom_c2556	NA		139	0	1	-67.44
chom_c220	NA		0	32	33	66.77
chom_lrc36853	NA		0	27	36	63.02
chom_lrc6096	FBgn0033274	CG14757	0	38	19	62.76
chom_lrc6220	NA		0	21	43	61.3
chom_c1374	FBgn0000046	Act87E	0	22	41	60.9
chom_lrc6160	NA		124	1	0	-60.16
chom_lrc35695	NA		0	15	50	59.58
chom_c931	NA		122	0	0	-59.19
chom_c219	NA		0	14	51	59.16
chom_c2758	NA		0	28	29	58.53
chom_c401	FBgn0038714	Cpr92A	0	25	33	58.08
chom_c906	FBgn0039805	Cpr100A	0	21	39	58.02
chom_c1179	NA		0	19	41	57.18
chom_lrc6046	FBgn0020644	Lcp65Ab1	115	0	0	-55.8
chom_c280	NA		0	14	46	55.06
chom_c292	FBgn0083919	Zasp	0	10	51	54.19
chom_c218	NA		0	17	40	53.87
chom_lrc16174	NA		0	7	54	52.92
chom_c530	NA		0	27	23	52.37
chom_c1832	FBgn0014454	Acp1	0	34	12	52.06
chom_c528	FBgn0039911	CG1909	0	23	28	51.5
chom_c185	NA		1	34	11	51.24
chom_c893	NA		1	15	39	50.57
chom_lrc6008	FBgn0011824	CG4038	104	0	0	-50.46
chom_lrc37175	NA		0	18	34	50.2
chom_c276	NA		0	15	38	49.75
chom_c588	FBgn0013988	Strn-Mlck	0	14	39	49.33
chom_c2211	NA		1	25	22	49.07
chom_c1029	FBgn0032469	CG9932	1	19	31	48.99
chom_c1727	FBgn0036044	CG14168	0	24	23	48.65
chom_c1272	NA		1	20	29	48.59
chom_c915	FBgn0014454	Acp1	0	18	32	48.56
chom_lrc6128	FBgn0035203	CG9149	0	16	35	48.54
chom_c1283	NA		1	18	31	47.74
chom_c79	NA		0	16	34	47.72
chom_c101	FBgn0004509	Fur1	3	65	74	47.11
chom_c1390	FBgn0005633	fln	0	12	39	46.84
chom_c788	NA		0	19	28	46.53
chom_c2130	FBgn0039480	Cpr97Ea	0	15	34	46.48
chom_c2908	NA		0	18	29	46.11
chom_c646	NA		0	36	0	45.53
chom_c272	FBgn0259222	CG42322	1	21	23	44.92
chom_c921	FBgn0038722	Nup58	0	19	26	44.89
chom_c240	NA		0	35	0	44.29
chom_c765	FBgn0034151	CG15617	0	11	37	43.96
chom_c1084	FBgn0011286	Rya-r44F	1	25	15	43.34
chom_c2293	FBgn0034412	abba	0	18	25	42.83
chom_c244	NA		0	31	4	41.78
chom_c2397	NA		1	13	31	41.53
chom_c636	FBgn0050360	CG30360	0	22	17	41.25
chom_lrc6103	NA		0	2	47	40.98
chom_c988	FBgn0038224	CG3321	1	19	21	40.8
chom_c221	NA		1	15	27	40.74
chom_c639	FBgn0038820	CG4000	0	16	25	40.35
chom_lrc7651	NA		0	14	28	40.32
chom_c706	NA		0	8	37	40.24
chom_c1000	NA		0	23	14	40.03
chom_c849	NA		82	1	0	-39.79
chom_c24	NA		0	0	47	39.73
chom_c1271	FBgn0260747	CG5010	1	22	15	39.61
chom_c517	NA		0	25	10	39.24
chom_c3808	NA		2	31	48	38.91
chom_c603	FBgn0020908	Scp1	0	12	29	38.65
chom_lrc36093	NA		1	13	27	38.26
chom_c321	NA		0	13	27	38.26
chom_c395	FBgn0000047	Act88F	0	10	31	37.81
chom_c1244	FBgn0050101	CG30101	0	10	31	37.81
chom_c2115	FBgn0039928	cals	1	26	6	37.21
chom_c3800	NA		0	16	21	37.07
chom_lrc6131	FBgn0002533	Lcp2	76	0	0	-36.88
chom_c331	NA		1	29	0	36.84
chom_c2234	NA		0	15	22	36.65
chom_c319	NA		1	11	28	36.59
chom_c307	NA		0	9	31	36.57
chom_c827	FBgn0053558	CG33558	0	7	34	36.54
chom_c127	FBgn0015299	Ssb-c31a	0	3	40	36.48
chom_c1003	NA		0	24	8	36.36
chom_c1364	NA		0	20	14	36.31
chom_c2314	NA		0	16	20	36.25
chom_c637	FBgn0038826	CG17838	0	12	26	36.2
chom_c2941	NA		0	8	32	36.14
chom_c3558	NA		0	27	3	35.99
chom_c541	FBgn0025578	Lcp9	74	0	0	-35.9
chom_lrc9561	NA		1	17	18	35.86
chom_c225	FBgn0051534	CG31534	0	11	27	35.77
chom_lrc6491	FBgn0035195	Sac1	0	0	42	35.64
chom_c1068	NA		1	26	4	35.57
chom_lrc35670	NA		0	22	10	35.51
chom_c343	NA		0	24	6	34.72
chom_lrc7077	NA		1	22	9	34.7
chom_c4640	NA		0	16	18	34.61
chom_c864	FBgn0000047	Act88F	0	4	36	34.45
chom_c20	NA		1	2	39	34.42
chom_c1883	FBgn0003062	Fib	0	9	28	34.11
chom_c872	FBgn0030332	CG9360	0	14	20	33.77
chom_c1859	NA		1	12	23	33.74
chom_c2594	NA		0	12	23	33.74
chom_lrc24220	NA		1	8	29	33.69
chom_c495	FBgn0010222	Nmdmc	2	14	61	33.67
chom_c1333	NA		0	23	6	33.48
chom_c1558	FBgn0038426	mRpS33	1	21	9	33.45
chom_c4389	NA		0	21	9	33.45
chom_c2005	FBgn0011286	Rya-r44F	0	13	21	33.34
chom_lrc36481	NA		1	16	16	32.98
chom_c2642	NA		0	16	16	32.98
chom_c496	NA		0	12	22	32.92
chom_c275	FBgn0033603	Cpr47Ef	0	4	34	32.81
chom_c510	NA		1	25	2	32.69
chom_lrc6120	FBgn0033926	Arc1	2	19	51	32.68
chom_c826	FBgn0033252	CG12769	0	17	14	32.58
chom_c3144	FBgn0034876	wmd	0	13	20	32.53
chom_c3994	FBgn0013988	Strn-Mlck	0	9	26	32.47
chom_c1601	FBgn0013988	Strn-Mlck	0	7	29	32.44
chom_c277	NA		0	7	29	32.44
chom_c1212	NA		0	5	32	32.42
chom_c1136	FBgn0030299	CG11727	0	14	18	32.13
chom_c301	NA		0	12	21	32.1
chom_c526	NA		0	12	21	32.1
chom_c1872	FBgn0050042	Cpr49Ab	0	10	24	32.08
chom_c5122	FBgn0085813	CR41602	66	0	0	-32.02
chom_c7383	FBgn0039553	CG5017	0	25	0	31.87
chom_c3564	FBgn0037007	CG5059	1	17	13	31.76
chom_c431	NA		1	15	16	31.73
chom_c1245	FBgn0014454	Acp1	0	11	22	31.68
chom_c2110	NA		0	12	20	31.28
chom_c418	FBgn0029690	CG6414	0	2	35	31.15
chom_c465	NA		0	13	18	30.89
chom_c4832	FBgn0033308	CG8736	0	11	21	30.86
chom_c2381	NA		1	5	30	30.78
chom_c377	FBgn0001624	dlg1	1	3	33	30.75
chom_c2336	FBgn0032679	bsf	0	24	0	30.63
chom_lrc11385	NA		1	22	4	30.6
chom_c1606	FBgn0029830	Grip	0	18	10	30.55
chom_c553	FBgn0013988	Strn-Mlck	0	6	28	30.38
chom_c22	FBgn0010590	l(2)05070	2	39	15	30.36
chom_c855	NA		0	4	31	30.36
chom_c748	FBgn0022960	vimar	0	2	34	30.33
chom_c692	NA		0	13	17	30.07
chom_c6490	NA		0	11	20	30.04
chom_c838	NA		0	9	23	30.01
chom_c1692	FBgn0259220	Doa	1	18	9	29.73
chom_lrc6168	NA		0	14	15	29.67
chom_c1163	NA		1	10	21	29.62
chom_c2579	FBgn0053548	msta	0	8	24	29.59
chom_c3744	NA		1	23	0	29.39
chom_c2736	NA		0	23	0	29.39
chom_c1484	FBgn0035379	spz5	0	23	0	29.39
chom_lrc35772	NA		0	23	0	29.39
chom_c2212	NA		0	17	10	29.3
chom_lrc6102	NA		2	32	23	29.29
chom_c3425	NA		0	15	13	29.28
chom_lrc34880	NA		1	13	16	29.25
chom_c2081	FBgn0001145	Gs2	0	11	19	29.22
chom_c2715	FBgn0026077	Gasp	1	9	22	29.2
chom_c1026	FBgn0035917	CG6416	0	9	22	29.2
chom_c1903	FBgn0010226	GstS1	0	9	22	29.2
chom_c75	NA		0	0	34	29.09
chom_c573	FBgn0250876	Sema-5c	0	0	34	29.09
chom_c2054	NA		0	16	11	28.88
chom_c1002	NA		0	12	17	28.83
chom_lrc27986	FBgn0005633	fln	0	10	20	28.8
chom_c569	FBgn0001974	l(2)35Bd	1	2	32	28.69
chom_c46	NA		59	1	0	-28.63
chom_c3889	NA		0	21	3	28.54
chom_c2226	FBgn0003416	sl	0	15	12	28.46
chom_c2972	NA		0	13	15	28.43
chom_c607	NA		0	13	15	28.43
chom_c1384	NA		1	11	18	28.4
chom_c552	NA		1	11	18	28.4
chom_c6620	FBgn0039258	beta4GalT7	1	9	21	28.38
chom_c7128	NA		0	9	21	28.38
chom_c613	NA		0	7	24	28.35
chom_c1054	FBgn0051973	CG31973	0	0	33	28.27
chom_c1884	NA		58	0	0	-28.14
chom_c1670	FBgn0243517	CG4567	0	16	10	28.06
chom_c4391	FBgn0031228	CG11455	1	14	13	28.04
chom_c4394	NA		0	14	13	28.04
chom_c2621	NA		0	14	13	28.04
chom_c1993	FBgn0031942	CG7203	0	14	13	28.04
chom_c1428	NA		1	12	16	28.01
chom_c803	NA		1	12	16	28.01
chom_c1295	NA		0	12	16	28.01
chom_c809	NA		0	12	16	28.01
chom_c1070	NA		0	10	19	27.98
chom_lrc36449	FBgn0004117	Tm2	1	6	25	27.93
chom_c2324	FBgn0000114	aret	1	17	8	27.67
chom_c895	FBgn0011676	Nos	57	0	0	-27.66
chom_c2487	NA		1	9	20	27.56
chom_c725	NA		1	5	26	27.5
chom_c15	NA		2	33	17	27.45
chom_c3081	NA		1	14	12	27.22
chom_c3958	NA		0	12	15	27.19
chom_c818	FBgn0034497	CG9090	3	22	66	27.13
chom_c1046	FBgn0022160	Gpo-1	1	6	24	27.11
chom_lrc7225	NA		0	6	24	27.11
chom_c2176	NA		0	21	0	26.9
chom_c1961	NA		0	21	0	26.9
chom_c3834	NA		1	13	13	26.79
chom_c1035	FBgn0031529	CG9662	1	13	13	26.79
chom_c363	FBgn0010100	Acon	1	7	22	26.71
chom_c2389	FBgn0053256	CG33256	0	7	22	26.71
chom_lrc6208	NA		1	1	31	26.63
chom_c544	NA		0	1	31	26.63
chom_c3486	NA		0	1	31	26.63
chom_c2177	FBgn0261053	Cad86C	0	0	31	26.63
chom_c2139	FBgn0028704	Nckx30C	0	16	8	26.42
chom_c901	NA		0	12	14	26.37
chom_c2643	NA		0	10	17	26.34
chom_c2378	FBgn0035922	CG6486	0	10	17	26.34
chom_c1525	FBgn0083919	Zasp	1	8	20	26.32
chom_c3164	NA		0	8	20	26.32
chom_c2357	NA		0	6	23	26.29
chom_lrc6884	FBgn0040827	CG13315	0	2	29	26.23
chom_c1395	FBgn0002535	Lcp4	54	0	0	-26.2
chom_c2055	FBgn0032395	CG6734	1	19	3	26.06
chom_c966	FBgn0250814	CG4169	0	15	9	26
chom_c1274	FBgn0259212	cno	1	13	12	25.97
chom_c538	NA		0	13	12	25.97
chom_c2194	NA		1	9	18	25.92
chom_c811	NA		0	0	30	25.81
chom_c1469	NA		1	20	0	25.66
chom_c1155	NA		0	20	0	25.66
chom_c2105	NA		0	20	0	25.66
chom_c1752	FBgn0003016	osp	0	20	0	25.66
chom_c1739	FBgn0053123	CG33123	0	20	0	25.66
chom_c298	NA		1	12	13	25.55
chom_c1893	NA		0	10	16	25.52
chom_c3707	FBgn0040001	CG17374	0	8	19	25.5
chom_c3227	FBgn0013988	Strn-Mlck	0	6	22	25.47
chom_c1221	NA		1	19	2	25.24
chom_lrc33796	NA		52	0	0	-25.23
chom_lrc35627	FBgn0033274	CG14757	1	13	11	25.16
chom_lrc6194	NA		0	13	11	25.16
chom_lrc36410	NA		0	7	20	25.07
chom_c1559	NA		1	14	9	24.76
chom_c1239	FBgn0013576	l(3)82Fd	1	14	9	24.76
chom_c772	NA		51	0	1	-24.75
chom_lrc33788	NA		51	0	0	-24.75
chom_lrc6617	NA		0	12	12	24.73
chom_c4246	FBgn0025680	cry	0	10	15	24.7
chom_c2722	NA		0	8	18	24.68
chom_c2066	NA		0	6	21	24.65
chom_c1449	NA		1	4	24	24.62
chom_lrc21746	NA		3	27	49	24.55
chom_c2526	FBgn0001311	kkv	0	13	10	24.34
chom_c1238	NA		3	27	48	24.28
chom_c2577	NA		1	9	16	24.28
chom_c5357	NA		50	0	0	-24.26
chom_c96	FBgn0023197	Jon74E	50	0	0	-24.26
chom_c707	FBgn0031660	mRpL28	1	7	19	24.25
chom_lrc35747	NA		1	3	25	24.2
chom_c1188	FBgn0036837	CG18135	1	3	25	24.2
chom_lrc6010	NA		2	15	36	24.06
chom_c2282	FBgn0033304	Cyp6a13	0	18	2	23.99
chom_c1337	NA		0	16	5	23.97
chom_c1924	FBgn0037601	Cyp313b1	0	16	5	23.97
chom_c1303	FBgn0000120	Arr1	0	14	8	23.94
chom_c2843	FBgn0035142	hipk	1	12	11	23.91
chom_c3602	NA		0	10	14	23.89
chom_lrc9721	NA		0	10	14	23.89
chom_c7563	FBgn0013948	Eip93F	0	10	14	23.89
chom_c1127	NA		0	8	17	23.86
chom_c3941	FBgn0005633	fln	0	6	20	23.83
chom_c217	FBgn0031940	CG7214	0	6	20	23.83
chom_c1392	FBgn0250907	Cht3	0	4	23	23.8
chom_c1408	FBgn0013563	l(3)70Da	0	4	23	23.8
chom_lrc6073	FBgn0003863	alphaTry	49	0	0	-23.77
chom_c1158	FBgn0033274	CG14757	2	33	8	23.77
chom_c326	NA		3	46	17	23.69
chom_c3414	FBgn0040608	CG14246	0	17	3	23.57
chom_c3448	FBgn0033663	ERp60	1	11	12	23.49
chom_c7039	NA		0	11	12	23.49
chom_lrc6150	FBgn0040827	CG13315	0	9	15	23.46
chom_c571	FBgn0015569	alpha-Est10	0	1	27	23.35
chom_c1195	FBgn0036738	CG7542	48	0	0	-23.29
chom_c3109	FBgn0032253	CG5322	48	0	0	-23.29
chom_c1011	FBgn0003656	sws	0	16	4	23.15
chom_c1324	NA		0	14	7	23.12
chom_c3343	NA		0	12	10	23.09
chom_c7446	FBgn0039480	Cpr97Ea	0	10	13	23.07
chom_c7012	FBgn0037094	CG7611	1	8	16	23.04
chom_c2247	FBgn0037643	CG11963	1	8	16	23.04
chom_c3620	NA		0	8	16	23.04
chom_c6373	NA		1	6	19	23.01
chom_lrc6222	FBgn0033598	Cpr47Eb	47	0	1	-22.8
chom_c1713	NA		1	15	5	22.73
chom_c1770	FBgn0051531	CG31531	1	15	5	22.73
chom_lrc10207	NA		0	15	5	22.73
chom_lrc5950	FBgn0002563	Lsp1beta	177	1	8	-22.71
chom_c1730	NA		0	13	8	22.7
chom_c3691	NA		0	13	8	22.7
chom_c2382	FBgn0003016	osp	1	7	17	22.62
chom_c2780	FBgn0041094	scyl	0	7	17	22.62
chom_c1368	FBgn0030357	Sclp	0	7	17	22.62
chom_c4602	NA		0	7	17	22.62
chom_c1633	FBgn0028433	Ggamma30A	0	7	17	22.62
chom_lrc6038	FBgn0002772	Mlc1	2	10	40	22.59
chom_c1082	NA		0	1	26	22.54
chom_c1206	NA		0	0	26	22.54
chom_lrc6310	FBgn0038975	Nrx-1	0	14	6	22.3
chom_lrc37198	NA		0	12	9	22.28
chom_c27701	NA		1	8	15	22.22
chom_c7347	NA		0	8	15	22.22
chom_c6946	NA		0	8	15	22.22
chom_c3370	FBgn0014454	Acp1	0	6	18	22.19
chom_c4653	FBgn0004782	Ccp84Ab	0	6	18	22.19
chom_c2210	NA		0	4	21	22.17
chom_c11873	NA		1	13	7	21.88
chom_c284	FBgn0259220	Doa	2	20	23	21.84
chom_lrc7087	FBgn0002564	Lsp1gamma	45	0	1	-21.83
chom_c410	FBgn0086675	fne	2	18	26	21.82
chom_c1079	FBgn0028573	prc	0	9	13	21.82
chom_lrc35559	FBgn0010226	GstS1	0	7	16	21.8
chom_c6498	NA		0	7	16	21.8
chom_c1566	FBgn0026060	Mipp2	1	5	19	21.77
chom_c1224	FBgn0035280	Cpr62Bb	0	5	19	21.77
chom_c1405	FBgn0000556	Ef1alpha48D	0	3	22	21.74
chom_c1110	FBgn0030171	Cht6	0	0	25	21.72
chom_c375	NA		2	19	24	21.63
chom_c3207	NA		1	12	8	21.46
chom_c2178	FBgn0085452	CG34423	0	12	8	21.46
chom_c1954	NA		1	10	11	21.43
chom_c6612	FBgn0033782	sug	1	10	11	21.43
chom_c1250	FBgn0083951	CG34115	0	10	11	21.43
chom_c2492	FBgn0014396	tim	0	10	11	21.43
chom_c2267	FBgn0032538	CG16885	0	8	14	21.4
chom_c1147	NA		0	6	17	21.37
chom_c4652	FBgn0003013	osa	0	6	17	21.37
chom_c1051	NA		0	6	17	21.37
chom_lrc8442	FBgn0050025	CG30025	44	0	0	-21.35
chom_c2888	NA		0	2	23	21.32
chom_c161	NA		2	17	26	21.2
chom_c4264	NA		2	13	32	21.18
chom_c2776	NA		3	10	62	21.07
chom_c3886	NA		0	11	9	21.03
chom_c2256	FBgn0013995	Calx	1	9	12	21.01
chom_c1848	FBgn0035016	CG4612	1	7	15	20.98
chom_c3159	NA		1	7	15	20.98
chom_c4681	FBgn0050438	CG30438	0	7	15	20.98
chom_c6603	FBgn0001263	inaD	0	7	15	20.98
chom_c3616	FBgn0033668	CG13188	1	3	21	20.92
chom_c1059	NA		0	1	24	20.9
chom_lrc35076	NA		0	0	24	20.9
chom_c641	FBgn0051637	CG31637	2	21	19	20.82
chom_c8534	NA		1	12	7	20.64
chom_c2713	NA		0	10	10	20.61
chom_c6532	NA		1	8	13	20.58
chom_lrc7000	NA		0	8	13	20.58
chom_c6462	NA		0	8	13	20.58
chom_c4254	FBgn0029932	CG4607	0	6	16	20.56
chom_c3736	NA		1	9	11	20.19
chom_c2390	FBgn0032129	jp	1	9	11	20.19
chom_c6667	FBgn0017418	ari-1	1	9	11	20.19
chom_c6901	FBgn0085431	CG34402	0	9	11	20.19
chom_c1773	FBgn0086899	tlk	1	7	14	20.16
chom_c7668	FBgn0034913	usnp	1	7	14	20.16
chom_c3200	NA		0	7	14	20.16
chom_c2989	NA		0	7	14	20.16
chom_c1681	FBgn0039858	CycG	0	5	17	20.13
chom_c2127	FBgn0031940	CG7214	0	5	17	20.13
chom_c1088	NA		1	0	23	20.08
chom_c2405	NA		1	0	23	20.08
chom_c3578	FBgn0027356	Amph	1	0	23	20.08
chom_c1785	NA		0	1	23	20.08
chom_c2697	NA		0	0	23	20.08
chom_c7402	NA		0	0	23	20.08
chom_c1230	FBgn0030981	CG14191	41	0	0	-19.89
chom_c1557	NA		3	15	50	19.86
chom_c2808	FBgn0033494	KCNQ	1	10	9	19.79
chom_c8402	FBgn0030758	CanA-14F	1	10	9	19.79
chom_c3338	NA		1	10	9	19.79
chom_c2025	NA		1	8	12	19.76
chom_c2100	NA		1	6	15	19.74
chom_c2861	NA		0	6	15	19.74
chom_lrc6752	FBgn0022160	Gpo-1	0	6	15	19.74
chom_c2741	FBgn0003392	shi	1	2	21	19.68
chom_lrc6057	NA		64	2	0	-19.38
chom_c7933	NA		1	9	10	19.37
chom_c5711	FBgn0033296	CG11669	0	7	13	19.34
chom_lrc6870	FBgn0015316	Try29F	0	7	13	19.34
chom_lrc6022	NA		0	5	16	19.31
chom_c1191	NA		0	5	16	19.31
chom_c1960	FBgn0038271	CG3731	1	3	19	19.29
chom_lrc6241	NA		1	3	19	19.29
chom_c2684	FBgn0039805	Cpr100A	0	3	19	19.29
chom_lrc32110	FBgn0011824	CG4038	0	3	19	19.29
chom_c505	NA		1	0	22	19.26
chom_c36457	FBgn0040608	CG14246	0	1	22	19.26
chom_c2017	NA		0	0	22	19.26
chom_c1015	NA		0	0	22	19.26
chom_c2650	NA		0	0	22	19.26
chom_c7292	NA		1	8	11	18.94
chom_c659	NA		39	0	0	-18.92
chom_c1814	FBgn0035552	CG11350	39	0	0	-18.92
chom_c2933	NA		1	6	14	18.92
chom_c2523	NA		1	6	14	18.92
chom_c1380	NA		0	6	14	18.92
chom_c2506	FBgn0053159	CG33159	0	6	14	18.92
chom_c3163	NA		0	6	14	18.92
chom_lrc19110	NA		0	6	14	18.92
chom_c1422	FBgn0053208	Mical	0	4	17	18.89
chom_c1228	NA		0	4	17	18.89
chom_lrc26227	NA		0	2	20	18.86
chom_c4174	NA		0	2	20	18.86
chom_c1725	NA		0	2	20	18.86
chom_c4169	FBgn0085675	CG41536	0	2	20	18.86
chom_c3442	NA		0	5	15	18.49
chom_c1721	FBgn0033886	CG13349	1	3	18	18.47
chom_c3891	NA		0	3	18	18.47
chom_c3014	NA		0	3	18	18.47
chom_c1273	FBgn0083919	Zasp	0	1	21	18.44
chom_c2942	FBgn0015513	mbc	0	0	21	18.44
chom_c8040	NA		0	0	21	18.44
chom_c1021	FBgn0085375	mamo	0	0	21	18.44
chom_lrc36005	NA		0	0	21	18.44
chom_c2321	NA		0	0	21	18.44
chom_lrc6225	FBgn0028697	RpL15	38	1	1	-18.44
chom_c908	FBgn0031533	CG2772	38	1	0	-18.44
chom_c731	NA		38	0	0	-18.44
chom_c1482	FBgn0035692	CG13298	2	14	23	18.11
chom_c4732	NA		9	58	111	18.1
chom_c4573	FBgn0005634	zip	1	6	13	18.1
chom_c6312	NA		1	6	13	18.1
chom_c1061	FBgn0085342	CG34313	1	6	13	18.1
chom_c1474	NA		1	4	16	18.07
chom_c10012	FBgn0000575	emc	1	4	16	18.07
chom_c7232	FBgn0031413	CG9967	0	4	16	18.07
chom_c2224	NA		0	4	16	18.07
chom_c2757	NA		0	4	16	18.07
chom_c8289	FBgn0033728	Cpr49Ae	0	4	16	18.07
chom_c1165	NA		0	4	16	18.07
chom_c4835	NA		1	2	19	18.04
chom_c1479	FBgn0052397	CG32397	1	2	19	18.04
chom_lrc6016	FBgn0034618	CG9485	4	31	41	18.02
chom_c216	FBgn0004779	Ccp84Ae	37	0	0	-17.95
chom_c1252	FBgn0052271	CG32271	37	0	0	-17.95
chom_lrc5984	FBgn0063495	GstE5	66	0	3	-17.84
chom_c2233	NA		1	5	14	17.68
chom_c7122	FBgn0036107	CG7949	1	5	14	17.68
chom_c2272	NA		1	5	14	17.68
chom_c6724	FBgn0029720	CG3009	0	3	17	17.65
chom_c1742	NA		0	3	17	17.65
chom_c3783	FBgn0039883	RhoGAP100F	0	3	17	17.65
chom_c1431	FBgn0014073	Tie	0	1	20	17.62
chom_c1152	NA		0	1	20	17.62
chom_c762	NA		0	0	20	17.62
chom_c1105	FBgn0260749	Utx	0	0	20	17.62
chom_c3604	FBgn0034501	CG13868	0	0	20	17.62
chom_lrc36959	FBgn0028690	Rpn5	0	0	20	17.62
chom_c3824	NA		3	24	28	17.58
chom_c3417	FBgn0010357	betaTry	36	0	0	-17.47
chom_lrc32851	NA		2	12	24	17.28
chom_c4330	FBgn0013771	Cyp6a9	1	4	15	17.25
chom_lrc6371	NA		2	17	16	17.11
chom_c2576	NA		35	0	0	-16.98
chom_c713	FBgn0002533	Lcp2	35	0	0	-16.98
chom_c2479	NA		1	1	19	16.8
chom_lrc36454	NA		0	1	19	16.8
chom_c802	FBgn0010333	Rac1	2	26	0	16.56
chom_c527	NA		34	0	0	-16.5
chom_c482	FBgn0038679	CG6040	3	20	30	16.47
chom_c822	FBgn0051374	CG31374	2	8	28	16.43
chom_c3108	NA		2	19	11	16.3
chom_lrc6004	NA		6	41	56	16.13
chom_c615	FBgn0028983	Spn6	33	0	0	-16.01
chom_c43	FBgn0038783	CG4367	33	0	0	-16.01
chom_c2420	NA		33	0	0	-16.01
chom_c1478	NA		1	1	18	15.98
chom_lrc6198	NA		5	31	50	15.89
chom_c3724	FBgn0013988	Strn-Mlck	2	17	13	15.88
chom_c1511	FBgn0038871	CG3337	2	22	5	15.71
chom_lrc33628	FBgn0010423	TpnC47D	32	1	1	-15.53
chom_c1515	FBgn0000667	Actn	2	17	12	15.47
chom_c614	NA		44	1	2	-15.28
chom_c2022	FBgn0005666	bt	2	8	25	15.21
chom_c703	FBgn0005666	bt	2	8	25	15.21
chom_c1640	NA		3	26	16	15.13
chom_lrc6165	NA		31	1	0	-15.04
chom_c389	FBgn0016926	Pino	31	1	0	-15.04
chom_c349	FBgn0085446	CG34417	31	0	0	-15.04
chom_c1908	NA		2	16	12	14.85
chom_c6682	FBgn0037044	CG10585	2	16	12	14.85
chom_c55	FBgn0032053	mRpL51	2	14	15	14.84
chom_c124	FBgn0052352	CG32352	4	25	34	14.72
chom_c2444	NA		2	9	22	14.6
chom_c291	FBgn0030521	CG10992	30	0	0	-14.56
chom_c370	FBgn0052271	CG32271	30	0	0	-14.56
chom_c2514	FBgn0030981	CG14191	30	0	0	-14.56
chom_c6696	FBgn0051198	CG31198	30	0	0	-14.56
chom_c33668	FBgn0020644	Lcp65Ab1	30	0	0	-14.56
chom_c2214	NA		2	14	14	14.43
chom_c376	NA		2	10	20	14.4
chom_c3004	NA		2	8	23	14.39
chom_lrc32927	NA		2	15	12	14.23
chom_lrc16127	FBgn0031273	CG2839	3	2	49	14.2
chom_c1036	NA		2	9	21	14.19
chom_lrc6199	FBgn0002564	Lsp1gamma	105	4	3	-14.14
chom_lrc9132	FBgn0053144	CG33144	29	0	1	-14.07
chom_c4852	FBgn0003863	alphaTry	29	0	0	-14.07
chom_c2248	NA		29	0	0	-14.07
chom_lrc33427	FBgn0033598	Cpr47Eb	29	0	0	-14.07
chom_lrc12738	NA		3	16	27	13.99
chom_c1576	FBgn0000557	Ef1alpha100E	2	8	22	13.98
chom_c483	FBgn0040959	Peritrophin-15a	28	1	0	-13.59
chom_c356	FBgn0001208	Hn	28	0	1	-13.59
chom_c1372	NA		28	0	0	-13.59
chom_c2753	FBgn0031562	CG3604	2	8	21	13.57
chom_c1184	FBgn0034412	abba	3	5	42	13.54
chom_c6650	FBgn0022160	Gpo-1	2	7	22	13.36
chom_c3490	FBgn0015245	Hsp60	3	24	12	13.21
chom_c7664	FBgn0039728	CG7896	2	14	11	13.2
chom_c3767	FBgn0036621	roq	2	4	26	13.13
chom_c3183	FBgn0038681	Cyp12a4	2	4	26	13.13
chom_c833	FBgn0002571	LvpL	27	0	1	-13.1
chom_c1438	NA		59	0	4	-13.06
chom_c1287	FBgn0039994	CG17082	3	15	25	13.03
chom_lrc6061	NA		7	63	15	12.93
chom_c622	FBgn0053087	CG33087	2	3	27	12.92
chom_c134	NA		4	27	22	12.89
chom_lrc6053	NA		4	3	58	12.81
chom_c6957	FBgn0038135	CG8773	26	1	1	-12.62
chom_c1905	NA		26	0	0	-12.62
chom_c1820	FBgn0011828	Pxn	26	0	0	-12.62
chom_c868	FBgn0033367	proPo-A3	26	0	0	-12.62
chom_c2204	FBgn0053127	CG33127	26	0	0	-12.62
chom_c2112	NA		26	0	0	-12.62
chom_lrc7913	FBgn0050031	CG30031	26	0	0	-12.62
chom_c655	NA		26	0	0	-12.62
chom_c3597	NA		2	17	5	12.6
chom_c518	NA		3	10	31	12.6
chom_c313	FBgn0053519	Unc-89	2	11	14	12.56
chom_c2693	NA		2	9	17	12.55
chom_c2414	FBgn0000479	dnc	5	26	37	12.52
chom_lrc35356	FBgn0002563	Lsp1beta	67	3	2	-12.49
chom_lrc30715	NA		41	2	1	-12.41
chom_c1734	NA		2	14	9	12.38
chom_c189	NA		4	24	24	12.37
chom_c2798	FBgn0033199	CG17985	3	14	24	12.35
chom_c1031	FBgn0031021	CG12203	3	12	27	12.34
chom_c9166	NA		2	19	1	12.21
chom_lrc17145	FBgn0037354	CG12171	2	15	7	12.18
chom_lrc11418	FBgn0040259	Ugt86Da	2	9	16	12.14
chom_c8916	NA		25	0	1	-12.13
chom_c1642	NA		25	0	0	-12.13
chom_c911	FBgn0003863	alphaTry	25	0	0	-12.13
chom_c7124	NA		25	0	0	-12.13
chom_c1345	NA		2	1	28	12.09
chom_lrc35906	NA		8	35	64	11.99
chom_c7899	FBgn0051057	tau	2	12	11	11.96
chom_c1494	NA		2	6	20	11.92
chom_c3169	FBgn0051997	CG31997	2	6	20	11.92
chom_c854	FBgn0260724	larp	2	4	23	11.9
chom_c5266	NA		2	9	15	11.73
chom_c1789	NA		3	23	8	11.71
chom_lrc5972	FBgn0000667	Actn	18	56	171	11.64
chom_c1396	NA		2	16	4	11.57
chom_c6309	NA		3	22	9	11.57
chom_c709	NA		2	8	16	11.52
chom_c6511	FBgn0086906	sls	2	8	16	11.52
chom_c6597	FBgn0035951	CG5068	2	6	19	11.51
chom_c123	FBgn0063495	GstE5	42	0	3	-11.35
chom_c2671	FBgn0053967	CG33967	2	13	8	11.35
chom_c2768	NA		2	5	20	11.29
chom_lrc23240	NA		6	30	37	11.26
chom_c445	NA		3	14	20	11.26
chom_c786	FBgn0036115	CG6327	3	2	38	11.2
chom_c266	FBgn0027580	CG1516	46	2	2	-11.16
chom_c874	FBgn0032373	CG12602	23	1	1	-11.16
chom_c1655	NA		23	0	0	-11.16
chom_c1654	FBgn0051148	CG31148	23	0	0	-11.16
chom_c1289	NA		23	0	0	-11.16
chom_lrc30452	FBgn0040078	pont	23	0	0	-11.16
chom_c1270	FBgn0041180	TepIV	23	0	0	-11.16
chom_c10133	NA		23	0	0	-11.16
chom_c1947	FBgn0040959	Peritrophin-15a	3	13	21	11.11
chom_c2246	NA		3	13	21	11.11
chom_c3482	FBgn0039909	CG1970	2	8	15	11.11
chom_c1652	FBgn0250747	l(2)gd1	2	8	15	11.11
chom_c2726	FBgn0086906	sls	4	19	25	11.02
chom_c1309	NA		3	12	22	10.97
chom_c458	NA		3	6	31	10.95
chom_c132	FBgn0053196	dp	7	26	54	10.93
chom_c2197	NA		40	0	3	-10.81
chom_c3161	NA		2	10	11	10.71
chom_c3807	NA		2	8	14	10.7
chom_c2971	NA		22	1	1	-10.67
chom_c3959	FBgn0005593	RpL7	22	1	0	-10.67
chom_c1397	NA		22	0	0	-10.67
chom_c1548	FBgn0023197	Jon74E	22	0	0	-10.67
chom_c2836	FBgn0032282	CG7299	22	0	0	-10.67
chom_c2784	FBgn0002533	Lcp2	22	0	0	-10.67
chom_c2424	FBgn0032282	CG7299	22	0	0	-10.67
chom_c1902	NA		22	0	0	-10.67
chom_c422	NA		3	6	30	10.67
chom_c1889	NA		2	4	20	10.67
chom_c5304	NA		2	2	23	10.66
chom_c923	NA		4	23	17	10.62
chom_c2858	FBgn0037130	Syn1	3	17	13	10.59
chom_c1343	NA		2	11	9	10.52
chom_c790	FBgn0033264	CG2158	3	1	37	10.51
chom_c7555	FBgn0003656	sws	2	9	12	10.5
chom_c585	FBgn0033891	CG8067	3	14	17	10.44
chom_c1098	NA		30	1	2	-10.42
chom_lrc33211	FBgn0004169	up	2	10	10	10.31
chom_c6461	FBgn0020249	stck	2	10	10	10.31
chom_c1926	FBgn0033210	U2A	2	8	13	10.29
chom_c2513	FBgn0034396	CG15097	3	11	21	10.29
chom_c851	NA		2	6	16	10.28
chom_c9250	FBgn0259979	CG17337	2	6	16	10.28
chom_c504	FBgn0038679	CG6040	2	4	19	10.26
chom_lrc6192	NA		7	28	45	10.23
chom_c1475	FBgn0035296	CG11814	21	1	0	-10.19
chom_c11193	FBgn0038783	CG4367	21	1	0	-10.19
chom_c1519	FBgn0011824	CG4038	21	0	1	-10.19
chom_c4321	FBgn0015010	Ag5r	21	0	0	-10.19
chom_c2763	FBgn0085256	CG34227	21	0	0	-10.19
chom_c4201	FBgn0023197	Jon74E	21	0	0	-10.19
chom_c2297	NA		21	0	0	-10.19
chom_c2868	NA		21	0	0	-10.19
chom_c2149	NA		21	0	0	-10.19
chom_c5535	FBgn0021796	Tor	21	0	0	-10.19
chom_c1468	NA		21	0	0	-10.19
chom_c1930	NA		21	0	0	-10.19
chom_c3669	NA		21	0	0	-10.19
chom_c4347	FBgn0010357	betaTry	21	0	0	-10.19
chom_c869	FBgn0030794	CG13005	21	0	0	-10.19
chom_c5504	NA		21	0	0	-10.19
chom_c1459	FBgn0087013	Karybeta3	3	16	13	10.17
chom_c6418	FBgn0024308	Smr	2	11	8	10.11
chom_c1093	NA		29	1	2	-10.07
chom_c1831	NA		29	0	2	-10.07
chom_lrc20058	NA		2	5	17	10.07
chom_lrc34190	NA		2	3	20	10.05
chom_c1012	NA		3	17	11	10.04
