# Supplementary material for: Deep sequencing of New World screw-worm transcripts to discover genes involved in insecticide resistance
Source: BMC Genomics. 2010 Dec 8;11:695. doi: 10.1186/1471-2164-11-695 (PMC3022914; doi:10.1186/1471-2164-11-695)
Supplement: Additional file 3 — Transcripts with different representation between male and female libraries. To calculate the fold difference in the representation of unigenes between the two libraries, we used the number of reads from each library normalized by the library size (in number of reads) as a measure of the transcript abundance. Of the 101 unigenes differently represented, 57 was either male or female specific and the fold change was calculated assuming a value of 1 in the library with no reads. Positive and negative values represent a highest number of reads in the female and male libraries, respectively. Only unigenes represented by at least 20 reads were included. [file 1471-2164-11-695-S3.XLS]

## Sheet: male vs female
Additional file 3 for “Deep sequencing of New World screw-worm transcripts to discover genes involved in insecticide resistance”
Renato Assis de Carvalho, Ana Maria Lima de Azeredo-Espin, Tatiana Teixeira Torres
tttorres@unicamp.br
Supplementary table 3 - Transcripts with different representation between male and female libraries
			Number of reads
NWS unigene	Putative ortholog in D. melanogaster	Gene symbol	Male	Female	Fold
chom_c922	NA		71	0	-107.678
chom_c646	NA		36	0	-54.5975
chom_c240	NA		35	0	-53.0809
chom_c331	NA		29	0	-43.9813
chom_c802	FBgn0010333	Rac1	26	0	-39.4315
chom_c7383	FBgn0039553	CG5017	25	0	-37.9149
chom_c2067	FBgn0085556	CG41020	25	0	-37.9149
chom_c2336	FBgn0032679	bsf	24	0	-36.3983
chom_c586	FBgn0052473	CG32473	23	1	-34.8817
chom_c2736	NA		23	0	-34.8817
chom_c1484	FBgn0035379	spz5	23	0	-34.8817
chom_lrc35772	NA		23	0	-34.8817
chom_c3744	NA		23	0	-34.8817
chom_c1990	FBgn0039486	CG6074	22	0	-33.3651
chom_c2176	NA		21	0	-31.8485
chom_c1961	NA		21	0	-31.8485
chom_c24	NA		0	47	30.9905
chom_c1155	NA		20	0	-30.3319
chom_c2105	NA		20	0	-30.3319
chom_c1752	FBgn0003016	osp	20	0	-30.3319
chom_c1739	FBgn0053123	CG33123	20	0	-30.3319
chom_c1469	NA		20	0	-30.3319
chom_lrc6081	NA		0	46	30.3311
chom_c9166	NA		19	1	-28.8153
chom_lrc6491	FBgn0035195	Sac1	0	42	27.6936
chom_c790	FBgn0033264	CG2158	1	37	24.3967
chom_c75	NA		0	34	22.4186
chom_c573	FBgn0250876	Sema-5c	0	34	22.4186
chom_c1054	FBgn0051973	CG31973	0	33	21.7593
chom_c544	NA		1	31	20.4405
chom_c3486	NA		1	31	20.4405
chom_lrc6208	NA		1	31	20.4405
chom_c1387	FBgn0002121	l(2)gl	1	31	20.4405
chom_c2177	FBgn0261053	Cad86C	0	31	20.4405
chom_lrc33448	FBgn0030433	mRpL49	3	92	20.2207
chom_c811	NA		0	30	19.7811
chom_c519	FBgn0005630	lola	0	29	19.1218
chom_c510	NA		25	2	-18.9575
chom_c1345	NA		1	28	18.4624
chom_c1313	NA		1	28	18.4624
chom_c571	FBgn0015569	alpha-Est10	1	27	17.803
chom_c1583	NA		1	27	17.803
chom_c1082	NA		1	26	17.1437
chom_c1206	NA		0	26	17.1437
chom_c1110	FBgn0030171	Cht6	0	25	16.4843
chom_lrc6572	FBgn0036862	CG9619	0	25	16.4843
chom_lrc16127	FBgn0031273	CG2839	2	49	16.1546
chom_c1059	NA		1	24	15.8249
chom_c1260	NA		1	24	15.8249
chom_lrc35076	NA		0	24	15.8249
chom_c856	FBgn0033246	CG11198	0	24	15.8249
chom_lrc6103	NA		2	47	15.4952
chom_c61	FBgn0032213	CG5390	30	3	-15.166
chom_c1785	NA		1	23	15.1655
chom_c2697	NA		0	23	15.1655
chom_c7402	NA		0	23	15.1655
chom_c1088	NA		0	23	15.1655
chom_c2405	NA		0	23	15.1655
chom_c3578	FBgn0027356	Amph	0	23	15.1655
chom_c6515	FBgn0015268	Nap1	0	23	15.1655
chom_c449	FBgn0030853	CG5703	2	44	14.5062
chom_c36457	FBgn0040608	CG14246	1	22	14.5062
chom_c1329	FBgn0037554	DNApol-iota	1	22	14.5062
chom_c2183	FBgn0000100	RpLP0	1	22	14.5062
chom_c2017	NA		0	22	14.5062
chom_c1015	NA		0	22	14.5062
chom_c2650	NA		0	22	14.5062
chom_c505	NA		0	22	14.5062
chom_c1806	NA		0	22	14.5062
chom_c1221	NA		19	2	-14.4077
chom_c1273	FBgn0083919	Zasp	1	21	13.8468
chom_c2942	FBgn0015513	mbc	0	21	13.8468
chom_c8040	NA		0	21	13.8468
chom_c1021	FBgn0085375	mamo	0	21	13.8468
chom_lrc36005	NA		0	21	13.8468
chom_c2321	NA		0	21	13.8468
chom_lrc6190	NA		0	21	13.8468
chom_c2695	FBgn0031643	CG3008	0	21	13.8468
chom_c3558	NA		27	3	-13.6494
chom_c2282	FBgn0033304	Cyp6a13	18	2	-13.6494
chom_c1431	FBgn0014073	Tie	1	20	13.1874
chom_c1152	NA		1	20	13.1874
chom_c762	NA		0	20	13.1874
chom_c1105	FBgn0260749	Utx	0	20	13.1874
chom_c3604	FBgn0034501	CG13868	0	20	13.1874
chom_lrc36959	FBgn0028690	Rpn5	0	20	13.1874
chom_c1860	FBgn0039081	Irk2	0	20	13.1874
chom_c20	NA		2	39	12.8577
chom_lrc6053	NA		3	58	12.7478
chom_c786	FBgn0036115	CG6327	2	38	12.5281
chom_lrc36454	NA		1	19	12.5281
chom_c2479	NA		1	19	12.5281
chom_c7429	FBgn0033289	CG2121	1	19	12.5281
chom_c3137	FBgn0034011	CG8160	1	19	12.5281
chom_c244	NA		31	4	-11.7536
chom_c418	FBgn0029690	CG6414	2	35	11.539
chom_c748	FBgn0022960	vimar	2	34	11.2093
chom_c1491	FBgn0050420	Atf-2	22	3	-11.1217
chom_c3889	NA		21	3	-10.6162
chom_c3393	FBgn0039685	Obp99b	4	64	10.5499
chom_c569	FBgn0001974	l(2)35Bd	2	32	10.5499
